# Supplementary material for: Comparison of bison and elk susceptibility to experimental challenge with Brucella abortus strain 2308
Source: Front Vet Sci. 2025 Jan 15;11:1519453. doi: 10.3389/fvets.2024.1519453 (PMC11774929; doi:10.3389/fvets.2024.1519453)
Supplement: Supplementary file 1 [file Table_1.XLSX]

## Sheet: Bison Controls
Bison	Project	project	Outcome	Days PC	fetal	uterine/mammary	maternal	Parotid	PSLN	SMLN	Placentome
16	IV.8	Control	Abortion	37	Pos	Pos	Pos	ND	ND	ND	ND
24	IV.8	Control	Weak Calf	49	Pos	Pos	Pos	ND	ND	ND	ND
27	IV.9	Control	Live calf	43	Neg	Neg	Pos	ND	ND	ND	ND
28	IV.9	Control	Dystocia	92	Neg	Neg	Pos	ND	ND	ND	ND
46	IV.9	Control	Aborted	56	Pos	Pos	Pos	ND	ND	ND	ND
49	IV.10	Control	Died	46	Pos	Pos	Pos	ND	ND	ND	ND
50	IV.10	Control	Live calf	90	Neg	Neg	Pos	ND	ND	ND	ND
52	IV.10	Control	Aborted	50	Pos	Pos	Pos	ND	ND	ND	ND
71	IV.11	Ballistic Control	Live calf	85	Neg	Neg	Pos	ND	ND	ND	ND
75	IV.11	Ballistic Control	Abortion	60	Pos	Pos	Pos	ND	ND	ND	ND
77	IV.11	Ballistic Control	Abortion	52	Pos	Pos	Pos	ND	ND	ND	ND
85	IV.11	Control	Live calf	45	Pos	Pos	Pos	ND	ND	ND	ND
87	IV.11	Control	Aborted	57	Neg	Neg	Pos	ND	ND	ND	ND
90	IV.11	Control	Aborted	66	Pos	Pos	Pos	ND	ND	ND	ND
101	IV.12	Balistic Control	Aborted	29	Pos	Pos	Pos	417	48	44122	11397059
114	IV.12	Control	Aborted	43	Pos	Pos	Pos	475	67	0	33498049
119	IV.12	Control	Dystocia	32	Pos	Pos	Pos	6	730	0	1666264
122	IV.12	Control	Aborted	24	Pos	Neg	Pos	0	0	0	0
133	IV.12	Control	Abortion	49	Pos	Pos	Pos	1929	476	854	6805418
137	IV.13	Control	Aborted	43	Pos	Pos	Pos	247	0	0	1762640
149	IV.13	Control	Live calf	103	Pos	Pos	Pos	328	10	0	0
152	IV.13	Control	Live calf	99	Neg	Neg	Pos	117	0	0	0
153	IV.13	Control	Abortion	61	Pos	Pos	Pos	270	2259	42	3531073
158	IV.13	Control	Live calf	99	Neg	Neg	Pos	74	0	0	0
164	IV.13	Control	Abortion	37	Pos	Pos	Pos	724	802	695	Pos
184	IV.14	Control	Aborted	37	Pos	Pos	Pos	29	19	1155	64255704
193	IV.14	Control	Aborted	55	Pos	Pos	Pos	173	316	1095	1223657376
196	IV.14	Control	Aborted	40	Pos	Pos	Pos	3239	193	1039	397211414
1	IV.14	Control	Aborted	50	Pos	Pos	Pos	375	251	95	682817937
2	IV.14	Control	Aborted	58	Pos	Pos	Pos	2604	10	1592	28273547
3	IV.14	Control	Aborted	43	Pos	Pos	Pos	1815	413	521	976809090
201	IV.15	Control	Aborted	53	Pos	Pos	Pos	657	10	619	1966365
209	IV.15	CSL Control	Live calf	77	Neg	Neg	Pos	71	0	0	19
226	IV.15	CSL Control	Aborted	55	Pos	Pos	Pos	485	223	4235	23970772
227	IV.15	CSL Control	Aborted	58	Pos	Pos	Pos	1111	360	0	1558846
4	IV.15	Control	Aborted	45	Pos	Pos	Pos	1200	35	567	105656849
233	IV.16	Control	Aborted	48	Pos	Pos	Pos	362	155	10	178455848
241	IV.16	Control	Aborted	48	Pos	Pos	Pos	512	83	760	95270213
243	IV.16	Control	Aborted	42	Pos	Pos	Pos	579	658	612	130391174
247	IV.16	Control	Aborted	28	Pos	Pos	Pos	7990	784	424	Pos
252	IV.16	Control	Aborted	33	Pos	Pos	Pos	16084	48	3469	226631393
253	IV.16	Control	Aborted	46	Pos	Pos	Pos	39	9	4458	55496828
260	IV.16	Control	Aborted	40	Pos	Pos	Pos	3777	872	8820	226860254
265	IV.17	Control	Aborted	57	Pos	Pos	Pos	41	19	0	8942710
273	IV.17	Control	Aborted	42	Pos	Pos	Pos	244	80	1289	173358484
275	IV.17	Control	Aborted	42	Pos	Pos	Pos	5828	15187	4228	51327829
279	IV.17	Control	Aborted	25	Pos	Pos	Pos	1601	37	9	216901643
284	IV.17	Control	Aborted	39	Pos	Pos	Pos	2059	192	759	66608099
285	IV.17	Control	Aborted	32	Pos	Pos	Pos	555	59	2801	726729716
292	IV.17	Control	Aborted	68	Pos	Pos	Pos	20	0	20	19472247
294	IV.17	Control	Aborted	25	Pos	Pos	Pos	30745	301	8201	790971351
312	IV.18	Control	Weak calf	40	Pos	Pos	Pos	275	122	6780	80632410
313	IV.18	Control	Weak calf	49	Pos	Pos	Pos	67	16	73	190033784
315	IV.18	Control	Aborted	36	Pos	Pos	Pos	282	0	0	104601080
322	IV.18	Control	Aborted	30	Pos	Pos	Pos	9612	289	270	8294931
333	IV.19	Control	Aborted	50	Pos	Pos	Pos	602	116	36	63914320
338	IV.19	Control	Live calf	36	Pos	Pos	Pos	551	107	34	1996178
352	IV.20	Control	Live calf	71	Pos	Pos	Pos	0	0	0	2880
357	IV.20	Control	Aborted	54	Pos	Pos	Pos	16	0	859	443440772
359	IV.20	Control	Aborted	36	Pos	Pos	Pos	2366	Pos	1004	286232614
368	IV.20	Control	Live calf	90	Neg	Neg	Neg	0	0	0	0
371	IV.20	Control	Aborted	56	Pos	Pos	Pos	Pos	Pos	1461	1186777267
378	IV.20	Control	Aborted	47	Pos	Pos	Pos	10	122	667	2042959427
380	IV.20	Control	macerated	121	Neg	Pos	Pos	0	0	2314	0
395	IV.22	Control	Aborted	56	Pos	Pos	Pos	278	0	1816	79469177
398	IV.22	Control	Aborted	56	Pos	Pos	Pos	762	34	19	205457203
400	IV.22	Control	Weak calf	38	Neg	Pos	Pos	20	142	34	997620355
406	IV.22	Control	Aborted	52	Pos	Pos	Pos	455	273	402	475765896
408	IV.22	Control	Aborted	83	Pos	Pos	Pos	133	0	10	129411765
412	IV.22	Control	Weak calf	43	Pos	Pos	Pos	462	225	201	5406866721000
416	IV.23	Control	Aborted	58	Pos	Pos	Pos	322	8	0	2366092222
419	IV.23	Control	Aborted	25	Pos	Pos	Pos	49191	1639	7292	601730000000
425	IV.23	Control	Aborted	58	Pos	Pos	Pos	Pos	85	0	Pos
432	IV.23	Control	Aborted	36	Pos	Pos	Pos	1604	99	599	4084778420
438	IV.23	Control	Aborted	47	Pos	Pos	Pos	417	0	4217	2109
440	IV.23	Control	Aborted	52	Pos	Pos	Pos	146	35	5319	2812025822
444	IV.23	Control	Live calf	47	Pos	Pos	Pos	36	0	0	2021066
450	IV.24	Control	Aborted	45	Pos	Pos	Pos	272	1026	843	47669063
461	IV.24	Control	Aborted	45	Pos	Pos	Pos	1557	670	776	1602546808
464	IV.24	Control	Aborted	46	Neg	Neg	Pos	208	6	33	15334948
468	IV.24	Control	Aborted	56	Pos	Pos	Pos	3755	59	833	29128164
472	IV.24	Control	Live calf	32	Pos	Pos	Pos	1839	745	108	659700
473	IV.24	Control	Aborted	45	Pos	Pos	Pos	3392	360	1011	336185819

## Sheet: Bison RB51
Bison	Project	project	Outcome	Days PC	fetal	uterine/mammary	maternal	Parotid	PSLN	SMLN	Placentome
2	IV.1	RB51 1X	Live calf	78	Neg	Neg	Pos	ND	ND	ND	ND
4	IV.1	RB51 1X	Live calf	66	Neg	Pos	Pos	ND	ND	ND	ND
5	IV.1	RB51 1X	Abortion	56	Pos	Pos	Pos	ND	ND	ND	ND
6	IV.1	RB51 1X	Live Calf	90	Neg	Neg	Neg	ND	ND	ND	ND
12	IV.8	RB51 1X	Live calf	68	Neg	Neg	Pos	ND	ND	ND	ND
15	IV.8	RB51 1X	Live calf	93	Neg	Neg	Neg	ND	ND	ND	ND
17	IV.8	RB51 1X	Live calf	104	Neg	Neg	Pos	ND	ND	ND	ND
19	IV.8	RB51 1X	Live calf	119	Neg	Neg	Pos	ND	ND	ND	ND
21	IV.8	RB51 1X	Live calf	125	Neg	Neg	Pos	ND	ND	ND	ND
25	IV.9	RB51 1X	Live calf	108	Neg	Neg	Neg	ND	ND	ND	ND
30	IV.9	RB51 1X	Live calf	60	Neg	Neg	Pos	ND	ND	ND	ND
32	IV.9	RB51 1X	Live calf	39	Neg	Neg	Pos	ND	ND	ND	ND
37	IV.9	RB51 1X	Live calf	49	Pos	Pos	Pos	ND	ND	ND	ND
38	IV.9	RB51 1X	Live calf	53	Neg	Neg	Pos	ND	ND	ND	ND
39	IV.9	RB51 1X	Uterine prolapse	55	Neg	Neg	Pos	ND	ND	ND	ND
45	IV.9	RB51 1X	Live calf	90	Neg	Neg	Pos	ND	ND	ND	ND
48	IV.9	RB51 1X	Live calf	82	Neg	Neg	Pos	ND	ND	ND	ND
54	IV.10	RB51 1X	Live calf	78	Neg	Neg	Neg	ND	ND	ND	ND
55	IV.10	RB51 1X	Live calf	79	Neg	Neg	Pos	ND	ND	ND	ND
56	IV.10	RB51 1X	Aborted	44	Pos	Pos	Pos	ND	ND	ND	ND
57	IV.10	RB51 1X	Aborted	48	Pos	Pos	Pos	ND	ND	ND	ND
58	IV.10	RB51 1X	Live calf	81	Neg	Neg	Neg	ND	ND	ND	ND
59	IV.10	RB51 1X	Live calf	80	Neg	Neg	Neg	ND	ND	ND	ND
60	IV.10	RB51 1X	Euthanize	74	Neg	Neg	Neg	ND	ND	ND	ND
61	IV.10	RB51 1X	Dystocia	83	Neg	Neg	Pos	ND	ND	ND	ND
62	IV.10	RB51 1X	Live calf	83	Neg	Neg	Pos	ND	ND	ND	ND
64	IV.10	RB51 1X	Aborted	35	Pos	Pos	Pos	ND	ND	ND	ND
65	IV.11	RB51 1X	Live calf	115	Neg	Neg	Neg	ND	ND	ND	ND
66	IV.11	RB51 1X	Live calf	108	Neg	Neg	Neg	ND	ND	ND	ND
70	IV.11	RB51 1X	Abortion	82	Pos	Pos	Pos	ND	ND	ND	ND
72	IV.11	RB51 1X	Weak calf	49	Pos	Pos	Pos	ND	ND	ND	ND
76	IV.11	RB51 1X	Live calf	95	Neg	Pos	Pos	ND	ND	ND	ND
78	IV.11	RB51 1X	Stillborn calf	86	Neg	Neg	Pos	ND	ND	ND	ND
79	IV.11	RB51 1X	Pre-calving	101	Neg	Neg	Pos	ND	ND	ND	ND
86	IV.11	RB51 1X	Live calf	88	Neg	Neg	Pos	ND	ND	ND	ND
89	IV.11	RB51 1X	Weak Calf	51	Pos	Pos	Pos	ND	ND	ND	ND
98	IV.12	RB51 1X	Live calf	40	Pos	Pos	Pos	658	27	0	1980952
103	IV.12	RB51 1X	Aborted	50	Pos	Pos	Pos	0	0	0	0
113	IV.12	RB51 1X	Aborted	60	Pos	Pos	Pos	191	0	Pos	Pos
138	IV.13	RB51 1X	Live calf	79	Pos	Pos	Pos	208	726	1236	4273383
144	IV.13	RB51 1X	Live calf	102	Neg	Neg	Pos	0	0	0	0
147	IV.13	RB51 1X	Live calf	114	Neg	Neg	Pos	70	0	0	0
151	IV.13	RB51 1X	Dystocia	99	Neg	Neg	Pos	84	0	0	0
156	IV.13	RB51 1X	Live calf	98	Neg	Neg	Pos	8	0	0	0
160	IV.13	RB51 1X	Abortion	48	Pos	Pos	Pos	67	130	124	14785
166	IV.13	RB51 1X	Full term	136	Neg	Neg	Pos	0	0	0	0
170	IV.14	RB51 1X	Live calf	94	Neg	Neg	Pos	10	0	0	0
176	IV.14	RB51 1X	Aborted	46	Pos	Pos	Pos	59	271	257	48957577
188	IV.14	RB51 1X	Aborted	57	Pos	Pos	Pos	317	95	407	213840214
192	IV.14	RB51 1X	Live calf	87	Neg	Neg	Neg	0	0	0	0
198	IV.14	RB51 1X	Weak calf	76	Pos	Pos	Pos	281	37	2981	93813182
205	IV.15	RB51 1X	Live calf	87	Pos	Pos	Pos	195	9	79	54834590
213	IV.15	RB51 1X	Aborted	57	Pos	Pos	Pos	273	39	18	268270120
215	IV.15	RB51 1X	Aborted	66	Pos	Pos	Pos	0	0	67	51642841
220	IV.15	RB51 1X	Live calf	88	Neg	Neg	Neg	0	0	0	0
228	IV.15	RB51 1X	Dead Calf	91	Pos	Pos	Pos	80	0	0	10
232	IV.16	RB51 1X	Aborted	36	Pos	Pos	Pos	1479	60	3824	694237826
246	IV.16	RB51 1X	Live calf	83	Neg	Neg	Pos	0	0	0	0
249	IV.16	RB51 1X	Live calf	66	Neg	Neg	Pos	112.2	0	0	0
255	IV.16	RB51 1X	Live calf	91	Neg	Neg	Neg	0	0	0	0
261	IV.16	RB51 1X	Aborted	48	Pos	Pos	Pos	82	0	45	1108225101
264	IV.17	RB51 1X	Live calf	69	Neg	Neg	Neg	0	0	0	0
266	IV.17	RB51 1X	Live calf	97	Neg	Neg	Pos	0	0	0	0
269	IV.17	RB51 1X	Aborted	52	Pos	Pos	Pos	222	0	1278	778065950
274	IV.17	RB51 1X	Aborted	52	Pos	Pos	Pos	209	19	19	22550226
276	IV.17	RB51 1X	Aborted	48	Pos	Pos	Pos	37	0	346	1112577786
278	IV.17	RB51 1X	Live calf	86	Neg	Neg	Pos	0	0	0	0
280	IV.17	RB51 1X	Aborted	45	Pos	Pos	Pos	9	9	477	146678171
281	IV.17	RB51 1X	Live calf	92	Neg	Neg	Pos	0	0	0	0
283	IV.17	RB51 1X	Aborted	40	Pos	Pos	Pos	897	29	78	30658725
286	IV.17	RB51 1X	Aborted	37	Pos	Pos	Pos	480	0	10	3198578410
287	IV.17	RB51 1X	Aborted	14	Pos	Pos	Pos	30	12	0	248381088
289	IV.17	RB51 1X	Weak calf	47	Pos	Pos	Pos	79	20	62	286892595
291	IV.17	RB51 1X	Live calf	72	Pos	Pos	Pos	98	0	19	16219525
293	IV.17	RB51 1X	Aborted	50	Pos	Pos	Pos	20	0	91	873863536
321	IV.18	RB51 1X	Live calf	77	Pos	Pos	Pos	0	0	0	0
325	IV.18	RB51 1X	Aborted	56	Pos	Pos	Pos	26	0	29	9224241
331	IV.19	RB51 1X	Aborted	36	Pos	Pos	Pos	40	0	0	329005869
332	IV.19	RB51 1X	Live calf	97	Pos	Pos	Pos	0	0	0	0
336	IV.19	RB51 1X	Live calf	93	Pos	Pos	Pos	0	0	0	0
337	IV.19	RB51 1X	Aborted	56	Pos	Pos	Pos	63	0	742	520132724
362	IV.20	RB51 1X	Aborted	57	Pos	Pos	Pos	0	41	108	236733083
373	IV.20	RB51 1X	Live calf	64	Pos	Pos	Pos	0	0	0	0
376	IV.20	RB51 1X	Aborted	66	Pos	Pos	Pos	0	0	0	0
379	IV.20	RB51 1X	Aborted	71	Pos	Pos	Pos	0	20	48	20400593
382	IV.20	RB51 1X	Live calf	112	Pos	Pos	Pos	Pos	0	1148	Pos
385	IV.22	RB51 1X	Live calf	46	Pos	Pos	Pos	11		31	6814947
388	IV.22	RB51 1X	Aborted	62	Pos	Pos	Pos	29	78	6329	71726893
394	IV.22	RB51 1X	Live calf	89	Neg	Neg	Neg	0	0	0	0
401	IV.22	RB51 1X	Live calf	46	Pos	Pos	Pos	9	0	0	562
407	IV.22	RB51 1X	Live calf	93	Neg	Neg	Pos	17	0	0	0
414	IV.23	RB51 1X	Live calf	46	Pos	Pos	Pos	18	0	Pos	655097
427	IV.23	RB51 1X	Live calf	93	Pos	Pos	Pos	Pos	0	0	0
434	IV.23	RB51 1X	Aborted	46	Pos	Pos	Pos	58	47	9	3343219197
437	IV.23	RB51 1X	Live calf	87	Pos	Pos	Pos	200	0	77	Pos
457	IV.24	RB51 1X	Live calf	54	Pos	Pos	Pos	69	33	20	103883759
459	IV.24	RB51 1X	Aborted	55	Pos	Pos	Pos	267	16	5189	10928259
466	IV.24	RB51 1X	Live calf	58	Pos	Pos	Pos	0	0	0	0
470	IV.24	RB51 1X	Live calf	89	Pos	Pos	Pos	9	0	0	0
475	IV.24	RB51 1X	Live calf	50	Pos	Pos	Pos	4624	26	192	3480519

## Sheet: Elk controls
Bison	Project	project	Outcome	Days PC	fetal	uterine/mammary	maternal	Parotid	PSLN	SMLN	Placentome
32	V.5	Control- MN	Full-term	121	Neg	Neg	Neg	0	0	0	0
55	V.5	Control	Pre-partum	189	Neg	Pos	Pos	10.3	0	0	0
115	V.5	Control	Full-term	135	Pos	Pos	Pos	0	0	0	8023483366
364	V.5	Control - MN	Full-term	146	Neg	Neg	Pos	0	0	0	0
365	V.5	Control- MN	Full-term	149	Neg	Pos	Pos	0	0	9.1	0
949	V.5	Control	Full-term	128	Pos	Pos	Pos	9.7	0	617	2039602
9	V.6	Control	Full-term	127	Neg	Pos	Neg	ND	ND	ND	ND
15	V.6	Control	Full-term	126	Neg	Pos	Neg	ND	ND	ND	ND
16	V.6	Control	Full-term	89	Neg	Pos	Pos	ND	ND	ND	ND
22	V.6	Control	Full-term	113	Neg	Pos	Neg	ND	ND	ND	ND
28	V.6	Control	Full-term	84	Pos	Pos	Neg	ND	ND	ND	ND
32	V.6	Control	Full-term	94	Neg	Pos	Neg	ND	ND	ND	ND
33	V.6	Control	Full-term	148	Neg	Neg	Pos	ND	ND	ND	ND
29	V.7	Low Dose 10^7	Live calf	100	Neg	Neg	Pos	Pos	0	0	0
K6	V.7	Low Dose	Live calf	121	Neg	Neg	Pos	1132	0	0	0
33	V.7	Low Dose	Live calf	109	Pos	Pos	Pos	0	994	0	1676037
K01	V.7	Low Dose	Abortion	101	Pos	Pos	Pos	10	0	10	Pos
7	V.7	Low Dose	Live calf	102	Neg	Pos	Pos	50	0	200	340
42	V.7	Low Dose	Live calf	106	Neg	Neg	Pos	6200	0	0	0
60	V.8	Control	Live calf	137	Neg	Neg	Pos	5	0	0	0
74	V.8	Control	Dystocia	142	Neg	Neg	Neg	0	0	0	0
77	V.8	Control	Live calf	136	Neg	Pos	Pos	Pos	0	0	Pos
80	V.8	Control	Live calf	120	Neg	Neg	Pos	1730	0	0	0
2450	V.9 2016	Low- challenge-late	Live calf	166	Neg	Pos	Pos	0	0	98	0
2469	V.9 2016	Low- challenge-late	Live calf	151	Neg	Neg	Neg	0	0	0	0
898	V9 2017	Low- challenge-late	Full term	92	Neg	Neg	Pos	0	0	0	0
917	V9 2017	Low- challenge-late	Abortion	61	Pos	Pos	Pos	0	8	562	1431844215
2447	V9 2017	Low- challenge-late	Full term	94	Neg	Neg	Neg	0	0	0	0
2474	V9 2017	Low- challenge-late	Full term	95	Neg	Neg	Neg	0	0	0	0
2492	V9 2017	Low- challenge-late	Full term	94	Neg	Neg	Pos	2432	0	0	0
2505	V9 2017	Low- challenge-late	Full term	94	Neg	Neg	Neg	0	0	0	0
93	V.10	Control	Live calf	125	Neg	Neg	Neg	0	0	0	0
101	V.10	Control	Full term	145	Neg	Pos	Pos	12	0	9	0
105	V.10	Control	Full term	116	Pos	Neg	Pos	0	0	0	0
107	V.10	Control	Live calf	108	Neg	Neg	Neg	0	0	0	0
109	V.10	Control	Live calf	116	Neg	Pos	Pos	0	0	0	0
860	V.11	Control	Live calf	59	Neg	Neg	Pos	0	0	0	0
2432/427	V.11	Control	Live calf	54	Neg	Neg	Neg	0	0	0	0
318/12280	V.11	Control	Live calf	56	Neg	Neg	Pos	23	0	0	Pos
254/25Y	V.11	Control	Live calf	45	Neg	Pos	Pos	80	0	30	75209
2552	V.11	Control	Live calf	52	Neg	Pos	Pos	186	0	752	0
116	V.12	Control	Full term*	97	Neg	Neg	Neg	0	0	0	0
117	V.12	Control	Full term*	105	Neg	Neg	Neg	0	0	0	0
120	V.12	Control	Full term*	97	Neg	Neg	Neg	0	0	0	0
124	V.12	Control	Full term*	90	Pos	Pos	Pos	0	0	412	5
128	V.12	Control	Full term	94	Neg	Neg	Pos	0	0	0	0
132	V.12	Control	Full term	95	Pos	Neg	Pos	22	0	0	0
136	V.12	Control	Full term*	101	Neg	Pos	Pos	26	0	37	0
140	V.12	Control	Full term*	96	Pos	Pos	Pos	0	0	0	0
59	V.7	High- challenge-late	Live calf	114	Neg	Pos	Pos	0	0	0	164000000
M4	V.7	High- challenge-late	Abortion	58	Pos	Pos	Pos	500	188	1136	3574911
501	V.7	High- challenge-late	Abortion	72	Neg	Neg	Pos	1132	40	0	0
22K	V.7	High- challenge-late	Live Calf	68	Neg	Neg	Pos	764	0	0	410900868
503	V.7	High- challenge-late	Weak calf	117	Neg	Neg	Pos	Pos	0	0	0
904	V9 2017	High- challenge-late	Full term	94	Neg	Neg	Pos	28	0	0	0
913	V9 2017	High- challenge-late	Full term	88	Neg	Neg	Pos	4637	0	0	0
2445	V9 2017	High- challenge-late	Full term	94	Neg	Neg	Pos	0	0	0	0
2487	V9 2017	High- challenge-late	Full term	92	Neg	Neg	Neg	0	0	0	0
2501	V9 2017	High- challenge-late	Full term	94	Neg	Neg	Neg	0	0	0	0
2518	V9 2017	High- challenge-late	Full term	93	Neg	Pos	Pos	87	1305	10	0
2453	V.9 2016	High- challenge-late	Aborted	151	Pos	Pos	Pos	116	625	344	59975635
2456	V.9 2016	High- challenge-late	Live calf	165	Neg	Pos	Pos	0	0	0	>8000
2488	V.9 2016	High- challenge-late	Aborted	114	Pos	Pos	Pos	659	246	2958	1843288
856	V.9 2016	High- challenge-late	Live calf	166	Neg	Neg	Neg	0	0	0	0

## Sheet: Elk RB51
Bison	Project	project	Outcome	Days PC	fetal	uterine/mammary	maternal	Parotid	PSLN	SMLN	Placentome
59	V.8	RB51 Only	Live calf	134	Neg	Neg	Neg	0	0	0	0
61	V.8	RB51 Only	Live calf	129	Neg	Pos	Pos	0	0	0	Pos
65	V.8	RB51 Only	Live , Died 2 day	144	Neg	Neg	Neg	0	0	0	0
73	V.8	RB51 Only	Live calf	139	Neg	Neg	Neg	0	0	0	0
78	V.8	RB51 Only	Live calf	140	Neg	Neg	Neg	0	0	0	0
81	V.8	RB51 Only	Live calf	126	Neg	Neg	Neg	0	0	0	0
62	V.8	RB51+TCMO	Live calf	127	Neg	Neg	Neg	0	0	0	0
64	V.8	RB51+TCMO	live calf	141	Neg	Neg	Neg	0	0	0	0
67	V.8	RB51+TCMO	Live calf	148	Neg	Neg	Neg	0	0	0	0
70	V.8	RB51+TCMO	abortion	70	Neg	Pos	Pos	0	0	0	0
76	V.8	RB51+TCMO	Live calf	121	Neg	Pos	Pos	10	0	0	900
63	V.8	RB51+TXO	Live calf	149	Neg	Neg	Neg	0	0	0	0
66	V.8	RB51+TXO	Weak calf	149	Neg	Neg	Neg	0	0	0	0
69	V.8	RB51+TXO	Abortion	55	Pos	Pos	Pos	730	400	6300	19300
71	V.8	RB51+TXO	Dystocia/twins	103	Neg	Neg	Pos	40	0	0	0
72	V.8	RB51+TXO	Live calf	129	Neg	Neg	Neg	0	0	0	0
79	V.8	RB51+TXO	Live calf	133	Neg	Neg	Neg	0	0	0	0
88	V.10	RB51	Live calf	99	Neg	Neg	Neg	0	0	0	0
92	V.10	RB51	Precalving	69	Neg	Neg	Pos	0	0	0	0
96	V.10	RB51	Full term	110	Neg	Neg	Neg	0	0	0	0
108	V.10	RB51	Live calf	129	Neg	Neg	Neg	0	0	0	0
112	V.10	RB51	Live calf	125	Neg	Neg	Neg	0	0	0	0
121	V.12	RB51	Dystocia	118	Neg	Pos	Pos	0	0	0	77
125	V.12	RB51	Full term	107	Neg	Neg	Neg	0	0	0	0
129	V.12	RB51	Full term*	108	Neg	Neg	Pos	0	0	0	0
133	V.12	RB51	Weak calf*	105	Pos	Pos	Pos	50	0	0	0
135	V.12	RB51+CPG	Full term	107	Pos	Pos	Pos	0	0	0	0
141	V.12	RB51	Full term*	98	Neg	Neg	Pos	0	0	0	0
142	V.12	RB51+CDN	Full term*	110	Neg	Neg	Neg	0	0	0	0
144	V.12	RB51	Full term*	82	Neg	Neg	Neg	0	0	0	0
